# Supplementary material for: Deciphering the mode of action and position of genetic variants impacting on egg number in broiler breeders
Source: BMC Genomics. 2020 Jul 24;21:512. doi: 10.1186/s12864-020-06915-1 (PMC7379350; doi:10.1186/s12864-020-06915-1)
Supplement: Supplementary file 2 — Additional file 2: Supplementary Table 1. Positional candidate genes for EN. [file 12864_2020_6915_MOESM2_ESM.xlsx]

## Sheet: Sheet1
Supplementary Table 1. Positional candidate genes for EN
Gene ID	Description	GGA	Start position of the gene (bp)*	End position of the gene (bp)*	Significant SNP(s) associated with each candidate gene
ITPR1	inositol 1,4,5-trisphosphate receptor type 1	12	18802491	18953176	rs313298834
LOC112533364	uncharacterized LOC112533364		18964030	18970288
BHLHE40	basic helix-loop-helix family member e40		18986975	18991321
LOC107054403	uncharacterized LOC107054403		18991726	18994904
LOC107054404	uncharacterized LOC107054404		18996262	19001149
ARL8B	ADP ribosylation factor like GTPase 8B		19004930	19021010
EDEM1	ER degradation enhancing alpha-mannosidase like protein 1		19022229	19032275
XPO7	exportin 7	22	1659759	1691710	rs314011910
DOK2	docking protein 2		1692828	1698227
LOC101749127	uncharacterized LOC101749127		1698237	1704849
GFRA2	GDNF family receptor alpha 2		1714010	1734922
LOC107054969	uncharacterized LOC107054969		1725523	1731382
LOC107054968	uncharacterized LOC107054968		1748674	1758867
KIF21B	kinesin family member 21B	26	289715	321414	rs313045367
ELF3	E74 like ETS transcription factor 3		323816	327820
GPR37L1	G protein-coupled receptor 37 like 1		337772	353528
ARL8A	ADP ribosylation factor like GTPase 8A		355155	365068
PTPN7	protein tyrosine phosphatase, non-receptor type 7		367516	377636
PTPRVP	protein tyrosine phosphatase, receptor type, V, pseudogene		376921	408510
LOC112530334	uncharacterized LOC112530334		410270	413273
LGR6	leucine rich repeat containing G protein-coupled receptor 6		410381	484213
SUGP2	SURP and G-patch domain containing 2	28	3761200	3776727	rs15250929
HOMER3	homer scaffolding protein 3		3774743	3814238	rs10724922, rs15250929
DDX49	DEAD-box helicase 49		3818734	3824430	rs10724922, rs15250929
COPE	coatomer protein complex subunit epsilon		3824578	3829382	rs10724922, rs15251036, rs15250929
CERS1	ceramide synthase 1		3831598	3842053	rs10724922, rs15251036, rs15250929,rs16212031, rs314228493
GDF3	growth differentiation factor 3		3843493	3845584	rs10724922, rs15251036, rs15250929, rs16212031, rs314228493, rs16212040, rs16212041
UPF1	UPF1, RNA helicase and ATPase		3847285	3866737	rs10724922, rs15251036, rs15250929, rs16212031, rs314228493, rs16212040, rs16212041
LOC112530428	uncharacterized LOC112530428		3866889	3871355	rs10724922, rs15251036, rs317783777, rs15250929, rs16212031, rs314228493, rs16212040, rs16212041
COMP	cartilage oligomeric matrix protein		3885739	3901177	rs10724922, rs15251036, rs317783777, rs16212031, rs314228493, rs16212040, rs16212041, rs314418757
CRTC1	CREB regulated transcription coactivator 1		3903025	3943104	rs10724922, rs15251036, rs317783777, rs315316434, rs314052602, rs16212031, rs314228493, rs16212040, rs16212041, rs314418757
LOC107055366	uncharacterized LOC107055366		3929316	3930938	rs317783777, rs315316434, rs16212031, rs314228493, rs16212040, rs16212041, rs314418757
LOC101748347	uncharacterized LOC101748347		3943292	3949939	rs317783777, rs315316434, rs313312915, rs314052602, rs314418757
KLHL26	kelch like family member 26		3951133	3966079	rs317783777, rs315316434, rs313312915, rs14307369, rs314052602, rs314418757
TMEM59L	transmembrane protein 59 like		3971283	3976388	rs315316434, rs313312915, rs14307369, rs314052602, rs314418757
LOC112530430	uncharacterized LOC112530430		3976324	3977914	rs315316434, rs313312915, rs14307369, rs314052602
CRLF1	cytokine receptor like factor 1		3979732	3985638	rs315316434, rs313312915, rs14307369, rs314052602
C19orf60	chromosome 19 open reading frame 60		3985818	3987504	rs315316434, rs313312915, rs14307369, rs314052602
UBA52	ubiquitin A-52 residue ribosomal protein fusion product 1		3987712	3988725	rs315316434, rs313312915, rs14307369, rs314052602
KXD1	KxDL motif containing 1		3989908	3991381	rs315316434, rs313312915, rs14307369, rs314052602
FKBP8	FK506 binding protein 8		3991437	3997184	rs315316434, rs313312915, rs14307369, rs314052602
ELL	elongation factor for RNA polymerase II		3997782	4031850	rs315316434, rs313312915, rs14307369, rs314052602, rs318126353
LOC112530432	translation initiation factor IF-2-like		4031011	4033491	rs313312915, rs14307369, rs314052602, rs318126353
ISYNA1	inositol-3-phosphate synthase 1		4033985	4037537	rs313312915, rs14307369, rs314052602, rs318126353
SSBP4	single stranded DNA binding protein 4		4037993	4047230	rs313312915, rs14307369, rs314052602, rs318126353
LRRC25	leucine rich repeat containing 25		4047671	4051078	rs313312915, rs14307369, rs318126353
GDF15	growth differentiation factor 15		4050997	4053678	rs14307369, rs318126353
LOC112530443	translation initiation factor IF-2-like		4053708	4055686	rs14307369, rs318126353
PGPEP1	pyroglutamyl-peptidase I		4057878	4068206	rs318126353
LSM4	LSM4 homolog, U6 small nuclear RNA and mRNA degradation associated		4068726	4075072	rs318126353
JUND	JunD proto-oncogene, AP-1 transcription factor subunit		4074009	4079212	rs318126353
LOC107055358	proline-rich receptor-like protein kinase PERK2		4079280	4082415	rs318126353
PDE4C	phosphodiesterase 4C		4084333	4091257	rs318126353
RAB3A	RAB3A, member RAS oncogene family		4092352	4096084	rs318126353
MPV17L2	MPV17 mitochondrial inner membrane protein like 2		4096022	4098287	rs318126353
IFI30	IFI30, lysosomal thiol reductase		4098284	4100575	rs318126353
PIK3R2	phosphoinositide-3-kinase regulatory subunit 2		4100899	4119455	rs318126353
* Positions were based on GRCg6a assembly
